# Supplementary material for: Single and Combined Effects of Aged Polyethylene Microplastics and Cadmium on Nitrogen Species in Stormwater Filtration Systems: Perspectives from Treatment Efficiency, Key Microbial Communities, and Nitrogen Cycling Functional Genes
Source: Molecules. 2025 Mar 26;30(7):1464. doi: 10.3390/molecules30071464 (PMC11990492; doi:10.3390/molecules30071464)
Supplement: Supplementary file 1 [file molecules-30-01464-s001.zip]

Archive with 1 entries (1 files):
- molecules-3517745-supplementary.pdf
